# Supplementary material for: Global burden of atrial fibrillation/flutter attributable to a high body mass index (HBMI) from 1990–2021
Source: BMC Cardiovasc Disord. 2025 Oct 14;25:741. doi: 10.1186/s12872-025-05125-5 (PMC12522503; doi:10.1186/s12872-025-05125-5)
Supplement: Supplementary file 2 — Supplementary Material 2 [file 12872_2025_5125_MOESM2_ESM.zip]

Archive with 17 entries (17 files):
- FIGURE 1.png
- FIGURE 2.png
- FIGURE 3.png
- FIGURE 3A.tif
- FIGURE 3B.tif
- FIGURE 3C.png
- Supplementary Figure S1.png
- Supplementary Figure S2.png
- Supplementary Figure S3.png
- Supplementary Figure S4.png
- Supplementary Figure S5.png
- Supplementary Figure S6.png
- Supplementary Figure S7.png
- Supplementary Figure S8.png
- Supplementary Figure S9.jpg
- Supplementary TABLE 1.png
- Supplementary TABLE 2.png
